# Supplementary material for: Efficient Biotransformation of Zearalenone in Acidic Food Matrices by Alkaline Enzyme–Inorganic Hybrid Nanoflower
Source: Toxins (Basel). 2026 May 13;18(5):229. doi: 10.3390/toxins18050229 (PMC13211546; doi:10.3390/toxins18050229)
Supplement: Supplementary file 1 [file toxins-18-00229-s001.zip]

Archive with 1 entries (1 files):
- toxins-4177386-supplementary.pdf
